# Supplementary material for: Spectroscopic Analysis of the Extracellular Matrix in Naked Mole-Rat Temporomandibular Joints
Source: Gels. 2025 May 30;11(6):414. doi: 10.3390/gels11060414 (PMC12192243; doi:10.3390/gels11060414)
Supplement: Supplementary file 1 [file gels-11-00414-s001.zip]

Archive with 1 entries (1 files):
- gels-3643561-supplementary.pdf
